# Supplementary material for: The recombination landscape of the barn owl, from families to populations
Source: Genetics. 2024 Nov 15;229(1):iyae190. doi: 10.1093/genetics/iyae190 (PMC11708917; doi:10.1093/genetics/iyae190)
Supplement: iyae190_Supplementary_Data [file iyae190_supplementary_data.zip]

Archive with 2 entries (2 files):
- File S1 - iyae190.pdf
- File_S2_GENETICS-2024-307579.csv
