# Supplementary material for: The recombination landscape of the barn owl, from families to populations
Source: Genetics. 2024 Nov 15;229(1):iyae190. doi: 10.1093/genetics/iyae190 (PMC11708917; doi:10.1093/genetics/iyae190)
Supplement: iyae190_Supplementary_Data [file iyae190_supplementary_data.zip › File_S2_GENETICS-2024-307579.csv]

RingID	Sample_name	Population	Sex	Read_count	Coverage	Bioproject	dataset	Longitude	Latitude
861530	861530H	CH	1	430240251	36.352	PRJNA1172395	LM3;CH;CH13	6.9144102144788	46.7703030453899
862783	862783H	CH	2	358195247	32.8768	PRJNA1172395	CH	6.90898786818808	46.8537047006285
868867	P3_868867B1	CH	1	164481330	16.6666	PRJNA1172395	LM3;CH;CH13	6.88085980716096	46.7412065839802
871031	871031H	CH	1	397467104	33.7349	PRJNA1172395		6.88922883155325	46.8381211496562
871960	871960H	CH	1	379925531	33.6248	PRJNA1172395		6.9084311558208	46.8443454910351
875626	875626H	CH	1	335865707	29.3849	PRJNA1172395	CH;CH13_2	6.94635507000899	46.8434267974316
877004	877004H	CH	1	329112742	27.3487	PRJNA1172395	CH	7.03291285104386	46.8904628863395
877125	877125H	CH	1	272587119	23.5698	PRJNA1172395		6.89650557874618	46.8770526244646
877175	877175H	CH	1	388133666	33.511	PRJNA1172395		6.88469	46.87809
877177	877177H	CH	2	295360962	26.0692	PRJNA1172395		6.88469	46.87809
877321	877321H	CH	1	476892471	39.1261	PRJNA1172395		6.90837346201792	46.8708203544548
877337	877337H	CH	2	404099591	33.3223	PRJNA1172395		7.13043372053794	46.9770498149603
877391	877391H	CH	2	324125758	27.9209	PRJNA1172395	CH	7.13043372053794	46.9770498149603
877448	P3_877448A1	CH	2	105744197	10.6749	PRJNA1172395	LM3	6.84816427016967	46.7156742017986
877475	P3_877475E1	CH	2	116183926	7.9909	PRJNA1172395	LM3	6.90898786818808	46.8537047006285
877511	877511H	CH	2	396186837	31.459	PRJNA1172395		6.92625743443526	46.8702091656185
877558	877558H	CH	2	309883049	24.3381	PRJNA1172395	CH	6.84778562308615	46.8295912219986
877566	877566H	CH	2	419119146	34.7756	PRJNA1172395	CH	6.86444763120679	46.8484702959729
877811	877811H	CH	1	288664339	25.0261	PRJNA1172395	LM3	6.88085980716096	46.7412065839802
877825	877825H	CH	1	307951247	25.6551	PRJNA1172395	LM3	6.99183146675281	46.8080731661794
877861	877861H	CH	1	375587124	31.584	PRJNA1172395		6.99183146675281	46.8080731661794
877921	877921H	CH	2	320107492	26.0214	PRJNA1172395	CH	6.9084311558208	46.8443454910351
877922	877922H	CH	1	318572982	26.9109	PRJNA1172395		6.93471646292735	46.8262842225228
877925	877925H	CH	2	370721269	29.9775	PRJNA1172395		6.98977423512563	46.8546439682151
878735	878735H	CH	2	377669096	32.778	PRJNA1172395		6.84778562308615	46.8295912219986
881115	881115H	CH	2	276756404	22.7198	PRJNA1172395	LM3;CH	6.88085980716096	46.7412065839802
883063	P2_883063H11	CH	2	128672830	13.7201	PRJNA1172395	LM3;CH	6.93471646292735	46.8262842225228
889010	P3_889010D1	CH	1	348631266	37.6793	PRJNA1172395	LM3	6.98977423512563	46.8546439682151
889131	889131H	CH	1	377203920	33.2846	PRJNA1172395	CH	6.7200304252841	46.7812385205119
889182	889182H	CH	1	377666580	30.8553	PRJNA1172395	CH;CH13_2	7.059488322243	46.9465946958395
889183	P2_889183B12	CH	2	130763044	14.0264	PRJNA1172395	LM3;CH	6.94083747654784	46.7914005521181
889252	889252H	CH	1	415673888	34.7594	PRJNA1172395	CH	6.99963554510414	46.9420816266729
889272	P3_889272E3	CH	1	163797288	17.368	PRJNA1172395	LM3	7.059488322243	46.9465946958395
889378	P2_889378C12	CH	1	128252202	13.9027	PRJNA1172395	LM3;CH;CH13	6.96090251180602	46.8579182661176
889732	P2_889732E10	CH	1	125005528	13.5106	PRJNA1172395	LM3	6.94505648637344	46.795511845684
889746	P3_889746H3	CH	1	145265963	15.2869	PRJNA1172395	LM3	6.96090251180602	46.8579182661176
889771	P3_889771C1	CH	2	110560231	11.3614	PRJNA1172395	LM3	6.94505648637344	46.795511845684
892465	P3_892465E2	CH	2	156227495	10.2806	PRJNA1172395	LM3;CH	6.88922883155325	46.8381211496562
895274	P2_895274G2	CH	2	140487247	14.4587	PRJNA1172395	LM3	6.78180626726075	46.8119259586972
895818	P3_895818A4	CH	2	152270456	15.7393	PRJNA1172395	LM3;CH	6.9572744865986	46.8339569917039
896669	P2_896669A12	CH	1	121018676	13.107	PRJNA1172395	LM3;CH	7.01741910490642	46.8683321349841
898070	P2_898070D12	CH	2	124397566	10.6548	PRJNA1172395	LM3	6.81952324811699	46.8363347607575
898071	P2_898071G12	CH	2	157926102	12.2296	PRJNA1172395	LM3	6.78180626726075	46.8119259586972
898074	P2_898074H12	CH	2	130898672	10.1767	PRJNA1172395	LM3	7.03291285104386	46.8904628863395
898075	P2_898075G4	CH	1	166860216	12.1028	PRJNA1172395	LM3	7.03291285104386	46.8904628863395
898089	P2_898089E12	CH	1	156402138	12.1151	PRJNA1172395	LM3	6.90837346201792	46.8708203544548
898092	P2_898092F12	CH	2	155061334	11.5889	PRJNA1172395	LM3	6.86444763120679	46.8484702959729
898172	P2_898172G9	CH	1	158212733	16.5473	PRJNA1172395	LM3	6.83139583343201	46.7948115020133
898350	P2_898350F9	CH	2	153361547	15.8483	PRJNA1172395	LM3;CH;CH13_2	6.52596765936229	46.6266763691812
898630	P2_898630D4	CH	2	130239202	13.8451	PRJNA1172395	LM3	7.03291285104386	46.8904628863395
898887	P3_898887G3	CH	2	139756048	14.8782	PRJNA1172395	LM3;CH	7.03291285104386	46.8904628863395
899009	P3_899009F1	CH	1	115320683	8.3327	PRJNA1172395	LM3	6.9572744865986	46.8339569917039
898335	TSP01	CH	2	321629073	23.2688	PRJNA700797		6.86457845	46.84849794
898199	TSP02	CH	1	246319998	17.4544	PRJNA925445		6.957353773	46.83388536
898379	TSP03	CH	1	255608836	18.5194	PRJNA925445	CH;CH13	7.022607532	46.92334904
898194	TSP04	CH	1	227996339	16.5402	PRJNA925445		6.824711131	46.67907255
M022121	TSP05	CH	1	244306331	17.2605	PRJNA925445	CH;CH13	7.021186869	46.8306819
M022090	TSP06	CH	1	214192720	15.0315	PRJNA925445		6.86457845	46.84849794
M026047	TSP07	CH	1	190833840	13.2081	PRJNA925445		6.532676218	46.61284885
M005002	TSP08	CH	1	239417582	17.1067	PRJNA925445		6.86457845	46.84849794
M005030	TSP09	CH	1	223809590	15.9021	PRJNA925445	CH	6.880859807	46.74120658
M011644	TSP10	CH	1	310492854	22.115	PRJNA700797		6.974868397	46.8822815
M011184	TSP11	CH	1	223083891	16.0099	PRJNA925445	CH	7.095256665	46.84872128
M011743	TSP12	CH	2	225500452	16.7256	PRJNA925445	CH	6.980723009	46.9096422
M011852	TSP13	CH	1	210266888	14.3546	PRJNA925445	CH	6.880925512	46.77155832
M011769	TSP14	CH	2	392273093	26.1282	PRJNA925445		6.830499729	46.74189399
M022383	TSP15	CH	1	365121959	25.747	PRJNA700797	CH;CH13	7.129791454	46.97675124
M010956	TSP16	CH	1	190795116	13.2805	PRJNA925445	CH;CH13_2	6.583804688	46.60254773
M011830	TSP17	CH	1	184275948	13.9395	PRJNA925445		6.552566182	46.67372912
889332	TSP18	CH	1	358709202	25.5544	PRJNA700797		6.810252306	46.7927991
889397	TSP19	CH	1	204675900	14.9055	PRJNA925445		6.960980711	46.85797257
889400	TSP20	CH	1	285487065	20.1548	PRJNA700797	CH;CH13_2	6.889049665	46.8107197
M022117	TSP21	CH	1	252303750	19.0854	PRJNA700797		6.545128316	46.72832228
889262	TSP22	CH	1	293087106	21.536	PRJNA700797	CH	6.865377617	46.82639076
898156	TSP23	CH	1	310981311	22.8289	PRJNA700797	CH	7.098245666	46.8736655
M011995	TSP24	CH	1	268525667	19.5556	PRJNA925445		6.896205957	46.87684431
M011867	TSP25	CH	1	329860109	24.1217	PRJNA700797	CH	6.8962912	46.81501821
M022662	TSP26	CH	1	332542693	23.8572	PRJNA700797	CH;CH13	6.581846992	46.66927496
M011332	TSP27	CH	1	261926756	18.9367	PRJNA925445	CH	6.719783076	46.78112901
898613	TSP28	CH	1	233230929	16.7209	PRJNA925445		7.129791454	46.97675124
M011971	TSP29	CH	1	237452988	17.1227	PRJNA925445		6.831970438	46.81241908
M026271	TSP30	CH	1	211541219	16.1328	PRJNA925445		7.083168	46.990143
M001542	P2_M001542E4	CH	1	164115506	17.095	PRJNA1172395	LM3	6.9572744865986	46.8339569917039
M001670	P3_M001670D6	CH	1	234678377	24.7716	PRJNA1172395	LM3	6.97398981806481	46.8199391247446
M003801	P2_M003801F2	CH	1	147446484	15.5084	PRJNA1172395	LM3;CH;CH13	6.9572744865986	46.8339569917039
M004207	M004207A1	CH	2	111194085	11.6554	PRJNA1172395	LM3;CH	6.9572744865986	46.8339569917039
M004500	M004500E9	CH	2	137169905	14.7802	PRJNA1172395	LM3;CH	6.7200304252841	46.7812385205119
M005013	P3_M005013G1	CH	1	115623372	7.9684	PRJNA1172395	LM3	7.02313225046951	46.91491328347
M005025	P3_M005025H1	CH	1	153147763	10.4096	PRJNA1172395	LM3	7.02313225046951	46.91491328347
M005026	P3_M005026A2	CH	1	143914745	10.0167	PRJNA1172395	LM3	7.02313225046951	46.91491328347
M005170	P3_M005170F3	CH	2	149792662	11.2975	PRJNA1172395	LM3	6.98117987446983	46.8929664989639
M005188	P3_M005188B4	CH	1	129538117	9.027	PRJNA1172395	LM3	6.98117987446983	46.8929664989639
M005219	P2_M005219H9	CH	2	119091596	9.2115	PRJNA1172395	LM3	7.02313225046951	46.91491328347
M005220	M005220A10	CH	2	126611040	10.2446	PRJNA1172395	LM3	7.02313225046951	46.91491328347
M005221	M005221B10	CH	1	126926254	9.9303	PRJNA1172395		6.98117987446983	46.8929664989639
M005222	M005222C10	CH	1	149566242	11.2198	PRJNA1172395	LM3	6.98117987446983	46.8929664989639
M005238	M005238D10	CH	2	133812068	13.9123	PRJNA1172395	LM3;CH;CH13_2	6.98117987446983	46.8929664989639
M005415	P2_M005415E2	CH	2	147719696	15.355	PRJNA1172395	LM3;CH;CH13	6.8670782248886	46.8173653829332
M005447	P3_M005447C4	CH	1	182603262	11.7884	PRJNA1172395		6.97931806144855	46.8051809766415
M005448	P3_M005448D4	CH	1	180853664	12.5635	PRJNA1172395	LM3	7.02313225046951	46.91491328347
M005452	P3_M005452G2	CH	2	169287061	17.4617	PRJNA1172395	LM3	7.02313225046951	46.91491328347
M005469	P2_M005469C3	CH	2	135617154	14.2697	PRJNA1172395	LM3;CH	6.90837346201792	46.8708203544548
M005472	P3_M005472B2	CH	2	161830394	10.7638	PRJNA1172395	LM3	6.86542821921764	46.8265619337549
M005473	P3_M005473C2	CH	1	127615349	8.7764	PRJNA1172395	LM3	7.02127777800684	46.8307901806985
M005673	P2_M005673F4	CH	2	203583638	14.6552	PRJNA1172395	LM3;CH	6.86444763120679	46.8484702959729
M006413	M006413D9	CH	1	119157432	12.8032	PRJNA1172395	LM3	6.90837346201792	46.8708203544548
M010969	M010969G4	CH	2	108942843	11.6441	PRJNA1172395	LM3	6.90837346201792	46.8708203544548
M011005	P3_M011005E4	CH	1	180599375	11.7085	PRJNA1172395		6.89650557874618	46.8770526244646
M011008	P3_M011008F4	CH	1	143179870	9.9003	PRJNA1172395	LM3	6.53153524773063	46.6123809613578
M011012	P3_M011012D3	CH	1	164922984	11.1602	PRJNA1172395	LM3	6.8962912001562	46.8150182057466
M011019	P2_M011019H2	CH	1	152248031	11.882	PRJNA1172395	LM3	6.8962912001562	46.8150182057466
M011021	P3_M011021A3	CH	2	129532476	8.6799	PRJNA1172395	LM3	6.95367583149537	46.8740527680069
M011023	P3_M011023B3	CH	2	178200433	11.383	PRJNA1172395	LM3	6.95367583149537	46.8740527680069
M011024	P3_M011024C3	CH	1	176278538	11.5976	PRJNA1172395	LM3	7.03291285104386	46.8904628863395
M011060	P2_M011060D3	CH	1	154726134	11.4662	PRJNA1172395	LM3	6.95561334711886	46.9110232954986
M011142	M011142F10	CH	1	133610448	10.3178	PRJNA1172395	LM3	6.95561334711886	46.9110232954986
M011145	M011145G10	CH	1	149968709	11.3719	PRJNA1172395	LM3	6.95561334711886	46.9110232954986
M011146	M011146H10	CH	1	137405094	10.6868	PRJNA1172395	LM3	6.95561334711886	46.9110232954986
M011147	M011147A11	CH	1	126142245	10.7978	PRJNA1172395	LM3	6.91607726539742	46.8379591093899
M011188	P2_M011188H4	CH	1	159945412	11.8314	PRJNA1172395	LM3	6.95367583149537	46.8740527680069
M011681	P2_M011681B1	CH	1	144904345	10.9781	PRJNA1172395		6.95367583149537	46.8740527680069
M011704	M011704B11	CH	2	159481063	12.1041	PRJNA1172395	LM3	6.95367583149537	46.8740527680069
M011705	M011705C11	CH	1	131535363	11.0291	PRJNA1172395	LM3	6.95367583149537	46.8740527680069
M011736	P2_M011736B5	CH	1	172541892	12.4643	PRJNA1172395	LM3	6.8962912001562	46.8150182057466
M011740	P2_M011740D5	CH	1	158737914	11.8981	PRJNA1172395	LM3	6.98059198199974	46.9096146857037
M011741	P2_M011741C5	CH	2	146627700	10.4517	PRJNA1172395	LM3	6.91753187155268	46.8637469660947
M011816	M011816F9	CH	1	135249102	14.6145	PRJNA1172395	LM3;CH;CH13	6.71952384872605	46.7819100182328
M011827	M011827G10	CH	1	137048124	14.7305	PRJNA1172395	LM3;CH;CH13_2	6.97931806144855	46.8051809766415
M011997	M011997D11	CH	2	152938737	11.2524	PRJNA1172395	LM3	6.4756040479222	46.5188148120124
M011998	M011998E11	CH	1	158805069	12.4823	PRJNA1172395	LM3	7.02313225046951	46.91491328347
M012772	M012772H10	CH	2	135241514	14.3087	PRJNA1172395	LM3;CH	6.57834123259671	46.7630321445809
M014481	M014481H	CH	2	278300022	23.1874	PRJNA1172395	CH	6.57834123259671	46.7630321445809
M014948	M014948H	CH	2	339683533	27.6341	PRJNA1172395	LM3;CH;CH13;CH13_2	6.9572744865986	46.8339569917039
M017312	M017312G7	CH	2	115474803	12.1255	PRJNA1172395	LM3	6.93094534238816	46.8348866264837
M022098	M022098G2	CH	2	107316632	11.2962	PRJNA1172395	LM3	6.93094534238816	46.8348866264837
M022100	P2_M022100E3	CH	1	142823156	10.8717	PRJNA1172395	LM3	6.93094534238816	46.8348866264837
M022113	P2_M022113B3	CH	1	154434032	11.4722	PRJNA1172395	LM3	6.93094534238816	46.8348866264837
M022135	P2_M022135A3	CH	2	151752737	11.1662	PRJNA1172395	LM3	7.01361833211544	46.8629837775822
M022154	M022154F10	CH	2	140804396	15.0239	PRJNA1172395	LM3	6.8962912001562	46.8150182057466
M022155	P2_M022155A1	CH	2	131069596	11.0561	PRJNA1172395	LM3	7.01741910490642	46.8683321349841
M022174	M022174H	CH	1	304462299	25.3777	PRJNA1172395		7.01741910490642	46.8683321349841
M022177	P2_M022177E8	CH	2	104131643	9.0003	PRJNA1172395	LM3	7.01741910490642	46.8683321349841
M022186	P2_M022186D1	CH	1	174734252	13.0751	PRJNA1172395	LM3	7.01741910490642	46.8683321349841
M022193	P2_M022193C1	CH	2	166610970	12.093	PRJNA1172395	LM3;CH;CH13_2	6.54966670851362	46.621996867297
M022581	M022581H	CH	1	419589940	33.8994	PRJNA1172395	CH;CH13	6.54540376098002	46.7282794560089
M022647	P2_M022647G8	CH	2	135993621	9.6806	PRJNA1172395	LM3;CH	6.81034597776921	46.7926287016098
M022673	P2_M022673F8	CH	1	138489048	10.9959	PRJNA1172395	LM3	6.90898786818808	46.8537047006285
M022674	M022674H	CH	2	455406709	36.1107	PRJNA1172395		6.57358953399884	46.7336332935678
M022680	M022680H	CH	2	340766202	28.003	PRJNA1172395	CH	6.57358953399884	46.7336332935678
M022694	M022694B11	CH	2	123860807	10.231	PRJNA1172395	LM3	6.57834123259671	46.7630321445809
M022855	M022855F11	CH	1	135813869	10.4728	PRJNA1172395	LM3	6.91753187155268	46.8637469660947
M022861	M022861G9	CH	2	122689653	9.8283	PRJNA1172395	LM3	6.91753187155268	46.8637469660947
M022865	M022865A5	CH	2	113347601	10.7419	PRJNA1172395	LM3	6.91753187155268	46.8637469660947
M022866	P2_M022866D7	CH	2	147462546	10.6169	PRJNA1172395	LM3	6.91753187155268	46.8637469660947
M022875	M022875H	CH	2	373356164	30.5848	PRJNA1172395		6.91753187155268	46.8637469660947
M022891	M022891A7	CH	2	120149954	8.763	PRJNA1172395	LM3	6.54270433452613	46.6773314602446
M026075	M026075H	CH	1	516159627	40.7925	PRJNA1172395		6.54270433452613	46.6773314602446
M026198	P2_M026198E1	CH	1	126566928	9.7615	PRJNA1172395	LM3	6.54270433452613	46.6773314602446
M026200	P2_M026200F1	CH	1	157445399	11.736	PRJNA1172395	LM3	6.54270433452613	46.6773314602446
M026204	P2_M026204G1	CH	1	120986035	9.8603	PRJNA1172395	LM3	6.86444763120679	46.8484702959729
M026251	M026251A11	CH	1	131534502	10.3368	PRJNA1172395	LM3	6.90651076657	46.8867517575384
M026260	M026260H	CH	2	379678651	31.1514	PRJNA1172395	CH	6.90651076657	46.8867517575384
M026262	P2_M026262F3	CH	2	149150779	11.2528	PRJNA1172395	LM3	6.90651076657	46.8867517575384
M026265	P2_M026265H8	CH	1	144350610	11.092	PRJNA1172395	LM3	6.90651076657	46.8867517575384
M026276	M026276H	CH	1	373333855	31.2893	PRJNA1172395		6.54966670851362	46.621996867297
M026357	P2_M026357H1	CH	1	145160492	11.6354	PRJNA1172395	LM3	6.82170051731456	46.7595593750646
M026359	P2_M026359D2	CH	1	128414255	10.5829	PRJNA1172395	LM3	6.82170051731456	46.7595593750646
M026360	P2_M026360A2	CH	1	148133747	10.742	PRJNA1172395	LM3	6.82170051731456	46.7595593750646
M026451	M026451B12	CH	1	144489118	11.4281	PRJNA1172395		6.82170051731456	46.7595593750646
M026459	M026459C9	CH	2	109096114	11.4951	PRJNA1172395	LM3	6.51978311384336	46.6947544784578
M026478	M026478H	CH	1	295216510	24.888	PRJNA1172395		6.87059406995173	46.8561921996257
M026583	M026583E3	CH	2	107110228	9.9613	PRJNA1172395	LM3;CH	6.87059406995173	46.8561921996257
M026603	P2_M026603G3	CH	2	148290190	11.1156	PRJNA1172395	LM3	6.87059406995173	46.8561921996257
M026604	P2_M026604H3	CH	2	130741575	10.2055	PRJNA1172395	LM3	6.87059406995173	46.8561921996257
M026605	P2_M026605A4	CH	1	146656837	10.9029	PRJNA1172395	LM3	6.87059406995173	46.8561921996257
M026606	P2_M026606B4	CH	2	220172581	14.6619	PRJNA1172395	LM3	6.87059406995173	46.8561921996257
M026607	P2_M026607C4	CH	1	154897781	11.5213	PRJNA1172395	LM3	6.87059406995173	46.8561921996257
M026611	P2_M026611B2	CH	1	137125741	10.2495	PRJNA1172395	LM3	6.91753187155268	46.8637469660947
M026612	P2_M026612C2	CH	1	146040680	10.8342	PRJNA1172395	LM3	6.86444763120679	46.8484702959729
M026629	M026629C11	CH	1	130382397	10.8478	PRJNA1172395	LM3	7.02127777800684	46.8307901806985
M026825	P2_M026825A9	CH	1	129257430	10.4116	PRJNA1172395	LM3	7.02127777800684	46.8307901806985
M026832	M026832H9	CH	1	112309930	9.5673	PRJNA1172395	LM3	7.02127777800684	46.8307901806985
M026960	M026960D12	CH	1	139975242	10.884	PRJNA1172395	LM3	6.5821086125073	46.6692589361246
M026961	M026961E12	CH	2	143190368	11.2476	PRJNA1172395	LM3	7.03291285104386	46.8904628863395
M026962	M026962F12	CH	1	133593555	10.7923	PRJNA1172395	LM3	7.03291285104386	46.8904628863395
M026963	M026963G12	CH	2	139401440	10.9456	PRJNA1172395	LM3	6.54966670851362	46.621996867297
M026964	M026964H12	CH	2	129739924	10.1021	PRJNA1172395	LM3	6.54966670851362	46.621996867297
M026985	M026985H	CH	2	342622038	27.9023	PRJNA1172395		6.54966670851362	46.621996867297
M026986	M026986H4	CH	2	107016876	10.159	PRJNA1172395	LM3	6.54966670851362	46.621996867297
M027889	M027889H	CH	2	347348887	28.5985	PRJNA1172395	CH;CH13_2	6.54966670851362	46.621996867297
M027954	P2_M027954C7	CH	1	179526177	13.3468	PRJNA1172395	LM3	6.56280029800517	46.6067872103487
M027970	M027970G3	CH	2	110142137	10.2604	PRJNA1172395	LM3	6.91753187155268	46.8637469660947
M028838	M028838H	CH	2	359220174	29.6221	PRJNA1172395	CH	7.01302121099929	46.9268939847725
M031523	P3_M031523B5	CH	1	134820355	9.2724	PRJNA1172395	LM3	7.01302121099929	46.9268939847725
M031524	M031524A6	CH	1	108751693	11.6455	PRJNA1172395	LM3;CH;CH13	6.58579860016168	46.5968383346229
M031532	M031532	CH	1	116168781	12.7153	PRJNA1172395		7.02127777800684	46.8307901806985
M031534	M031534C5	CH	2	110966034	10.2442	PRJNA1172395	LM3	6.90837346201792	46.8708203544548
M031535	M031535F5	CH	2	118977963	10.9162	PRJNA1172395	LM3;CH	6.86444763120679	46.8484702959729
M031536	M031536D5	CH	2	106700339	9.7069	PRJNA1172395	LM3	6.96090251180602	46.8579182661176
M031537	M031537E5	CH	2	110143315	10.1683	PRJNA1172395	LM3	6.94065825500337	46.8788454384307
M031538	P3_M031538D2	CH	2	233414876	15.9045	PRJNA1172395	LM3;CH;CH13_2	6.57358953399884	46.7336332935678
M031555	P2_M031555E5	CH	2	176282063	12.396	PRJNA1172395	LM3;CH	6.94065825500337	46.8788454384307
M031559	M031559A3	CH	1	108976302	10.143	PRJNA1172395	LM3	7.03273487369728	46.8810080726158
M031560	M031560B3	CH	1	111836128	10.5296	PRJNA1172395	LM3	6.91753187155268	46.8637469660947
M031562	M031562C3	CH	2	108875902	9.9392	PRJNA1172395	LM3	6.91753187155268	46.8637469660947
M031563	M031563D3	CH	1	108324865	10.1425	PRJNA1172395	LM3	6.91753187155268	46.8637469660947
M031581	M031581G5	CH	1	107054431	11.5005	PRJNA1172395	LM3	6.91753187155268	46.8637469660947
M031598	P3_M031598C6	CH	1	138896366	8.9398	PRJNA1172395	LM3	6.99154245576741	46.9044855949206
M031610	P3_M031610H4	CH	2	159718481	10.3136	PRJNA1172395	LM3	6.57834123259671	46.7630321445809
M031650	P2_M031650G5	CH	2	164951901	11.6732	PRJNA1172395	LM3	6.90898786818808	46.8537047006285
M031653	P2_M031653E6	CH	1	152012354	11.3365	PRJNA1172395	LM3	6.57358953399884	46.7336332935678
M031654	P3_M031654E5	CH	2	153052985	10.5035	PRJNA1172395	LM3	6.85359248545655	46.7059867597145
M031661	M031661B7	CH	1	102462372	8.2905	PRJNA1172395	LM3	6.85359248545655	46.7059867597145
M031673	M031673E1	CH	1	107680369	10.1289	PRJNA1172395	LM3	6.5607633577128	46.5272185902132
M031674	M031674F1	CH	2	108299786	10.0649	PRJNA1172395	LM3	6.6523047739788	46.6230215186127
M031675	M031675G1	CH	1	110844749	10.1833	PRJNA1172395	LM3	6.6523047739788	46.6230215186127
M031676	M031676H1	CH	2	105446093	9.8083	PRJNA1172395	LM3	6.6523047739788	46.6230215186127
M031677	M031677A2	CH	1	112911569	10.4058	PRJNA1172395	LM3	6.6523047739788	46.6230215186127
M031706	M031706C4	CH	2	107754851	10.1752	PRJNA1172395	LM3	6.6523047739788	46.6230215186127
M031707	M031707D4	CH	1	107485894	10.0734	PRJNA1172395	LM3	6.95367583149537	46.8740527680069
M031708	M031708E4	CH	2	107330346	9.9664	PRJNA1172395	LM3	6.95367583149537	46.8740527680069
M031709	M031709F4	CH	1	109182295	10.2567	PRJNA1172395	LM3	6.95367583149537	46.8740527680069
M031715	M031715D11	CH	2	133438189	11.219	PRJNA1172395	LM3	6.51201496234096	46.585163247085
M031721	M031721E11	CH	2	133239141	10.5792	PRJNA1172395	LM3	6.51201496234096	46.585163247085
M031722	M031722F11	CH	1	123610736	10.1218	PRJNA1172395	LM3	6.51201496234096	46.585163247085
M031723	M031723G11	CH	1	128701499	11.0128	PRJNA1172395	LM3	6.51201496234096	46.585163247085
M031724	M031724H11	CH	2	126773242	10.0757	PRJNA1172395	LM3	6.57643428055014	46.6276722533694
M031760	M031760B6	CH	2	109303744	10.0037	PRJNA1172395	LM3;CH	6.90837346201792	46.8708203544548
M031768	M031768	CH	2	115361484	10.9275	PRJNA1172395	LM3	6.43110299446778	46.5893698053356
M031770	M031770	CH	1	112131779	10.4895	PRJNA1172395	LM3	6.56250609357327	46.5234266549507
M031771	M031771	CH	1	115187446	10.7065	PRJNA1172395	LM3	6.59435169810551	46.703661128583
M031772	M031772	CH	1	114837749	10.7133	PRJNA1172395	LM3	7.01361833211544	46.8629837775822
M031773	M031773	CH	2	116636007	10.65	PRJNA1172395	LM3	6.54540376098002	46.7282794560089
M031800	P2_M031800F5	CH	1	167753723	12.0675	PRJNA1172395	LM3;CH	6.81034597776921	46.7926287016098
M031882	M031882C6	CH	1	110117873	10.1672	PRJNA1172395	LM3	7.03273487369728	46.8810080726158
M031888	P2_M031888F7	CH	2	154519965	11.714	PRJNA1172395	LM3	6.87059406995173	46.8561921996257
M031889	P2_M031889G7	CH	1	144523020	11.2719	PRJNA1172395	LM3	6.87059406995173	46.8561921996257
M031890	P2_M031890H7	CH	1	160151478	12.318	PRJNA1172395	LM3	6.87059406995173	46.8561921996257
M031891	P2_M031891A8	CH	2	122443223	10.5908	PRJNA1172395	LM3	6.88922883155325	46.8381211496562
M031892	P2_M031892B8	CH	2	129964405	9.4456	PRJNA1172395	LM3	6.9084311558208	46.8443454910351
M031894	P2_M031894D8	CH	2	161710255	10.9091	PRJNA1172395	LM3	7.03291285104386	46.8904628863395
M031895	M031895B2	CH	1	118038973	11.1082	PRJNA1172395	LM3	6.89650557874618	46.8770526244646
M031901	M031901A12	CH	2	136152829	11.2244	PRJNA1172395	LM3	6.88469	46.87809
M031969	M031969	CH	2	116724327	12.7954	PRJNA1172395		6.88469	46.87809
M032002	M032002H	CH	1	366212001	31.191	PRJNA1172395		6.5524877754769	46.6737285106857
M032003	P2_M032003E7	CH	1	160940578	12.0252	PRJNA1172395	LM3	7.13043372053794	46.9770498149603
M032015	M032015A4	CH	2	114311525	10.5069	PRJNA1172395	LM3	7.13043372053794	46.9770498149603
M032022	M032022	CH	1	117437019	11.2992	PRJNA1172395	LM3	6.84816427016967	46.7156742017986
M032023	M032023	CH	2	118326734	10.9949	PRJNA1172395	LM3	6.90898786818808	46.8537047006285
M032024	M032024	CH	2	116392939	10.9043	PRJNA1172395	LM3	6.92625743443526	46.8702091656185
M032025	P3_M032025C5	CH	1	136547650	9.0458	PRJNA1172395	LM3	6.84778562308615	46.8295912219986
M032051	M032051B1	CH	1	108508374	11.5757	PRJNA1172395	LM3	6.86444763120679	46.8484702959729
M032108	M032108B5	CH	1	108436002	10.0415	PRJNA1172395	LM3	6.88085980716096	46.7412065839802
M032119	M032119A10	CH	2	152647935	11.6197	PRJNA1172395	LM3	6.88085980716096	46.7412065839802
M032120	M032120B10	CH	1	134039704	10.3719	PRJNA1172395	LM3	6.99183146675281	46.8080731661794
M032121	M032121C10	CH	2	138932774	11.3509	PRJNA1172395	LM3	6.54966670851362	46.621996867297
M032122	M032122D10	CH	2	136173330	11.0628	PRJNA1172395	LM3	6.54966670851362	46.621996867297
M032123	M032123E10	CH	2	128579224	10.3443	PRJNA1172395	LM3	6.54966670851362	46.621996867297
M032124	M032124H	CH	2	353124962	28.9042	PRJNA1172395	CH	6.5524877754769	46.6737285106857
M032144	M032144B4	CH	1	103761466	9.828	PRJNA1172395	LM3	6.56280029800517	46.6067872103487
M032203	M032203H	CH	1	314934865	26.4028	PRJNA1172395	LM3	6.88085980716096	46.7412065839802
M032219	M032219H	CH	2	350286890	26.6934	PRJNA1172395	CH	6.93471646292735	46.8262842225228
M032220	M032220H	CH	1	343358094	28.432	PRJNA1172395	CH	6.98977423512563	46.8546439682151
M032230	M032230H	CH	2	365961867	30.5429	PRJNA1172395	CH	6.7200304252841	46.7812385205119
M032251	M032251H3	CH	1	116703578	10.8724	PRJNA1172395	LM3;CH	7.059488322243	46.9465946958395
M032254	M032254	CH	1	119284157	11.1352	PRJNA1172395	LM3	6.94083747654784	46.7914005521181
M032314	M032314	CH	2	116959022	12.7898	PRJNA1172395	LM3;CH	6.99963554510414	46.9420816266729
M032322	M032322H7	CH	1	104629942	11.0459	PRJNA1172395	LM3;CH;CH13_2	7.059488322243	46.9465946958395
M032330	M032330H	CH	1	352662715	29.7661	PRJNA1172395		6.96090251180602	46.8579182661176
M032347	M032347E2	CH	2	114431379	12.1279	PRJNA1172395	LM3;CH	6.94505648637344	46.795511845684
M032352	P2_M032352D6	CH	2	159987927	12.2301	PRJNA1172395	LM3	6.57358953399884	46.7336332935678
M032400	M032400	CH	1	119365197	12.9939	PRJNA1172395	LM3	6.94065825500337	46.8788454384307
M032409	M032409H2	CH	1	107920758	10.3074	PRJNA1172395	LM3	6.90837346201792	46.8708203544548
M032460	M032424C1	CH	1	110696095	11.9026	PRJNA1172395	LM3	6.78180626726075	46.8119259586972
M032441	P3_M032441G4	CH	1	167235763	12.4268	PRJNA1172395	LM3	7.03273487369728	46.8810080726158
M032444	P2_M032444B9	CH	1	130757227	10.2914	PRJNA1172395	LM3	6.91753187155268	46.8637469660947
M032445	P2_M032445C9	CH	1	119534073	10.2394	PRJNA1172395	LM3	6.81952324811699	46.8363347607575
M032446	P2_M032446D9	CH	2	128142955	9.8212	PRJNA1172395	LM3	6.91753187155268	46.8637469660947
M032447	P2_M032447E9	CH	1	134028643	10.293	PRJNA1172395	LM3	7.03291285104386	46.8904628863395
M032424	M032460D1	CH	2	114439298	10.2487	PRJNA1172395	LM3	7.03291285104386	46.8904628863395
M032478	P3_M032478A5	CH	2	185364844	12.1585	PRJNA1172395	LM3;CH;CH13_2	6.90837346201792	46.8708203544548
M032487	P2_M032487H5	CH	1	150497489	11.5294	PRJNA1172395	LM3	6.86444763120679	46.8484702959729
M033603	M033603H	CH	1	482950091	39.5199	PRJNA1172395		6.5524877754769	46.6737285106857
M033660	M033660G11	CH	2	128207751	9.8588	PRJNA1172395	LM3	6.52596765936229	46.6266763691812
M034517	M034517F2	CH	1	110796063	11.8986	PRJNA1172395	LM3;CH	7.03291285104386	46.8904628863395
M035431	M035431H5	CH	2	100648662	10.7189	PRJNA1172395	LM3;CH	7.03291285104386	46.8904628863395
M037524	M037524C2	CH	1	111608816	10.4967	PRJNA1172395	LM3	6.9572744865986	46.8339569917039
M037525	M037525D2	CH	2	108447733	10.1203	PRJNA1172395	LM3	6.9572744865986	46.8339569917039
M037594	M037594	CH	2	116662690	12.6457	PRJNA1172395	LM3;CH	6.97398981806481	46.8199391247446
M037624	P2_M037624F6	CH	2	118264242	10.0096	PRJNA1172395	LM3	6.9572744865986	46.8339569917039
M037625	P2_M037625G6	CH	2	131442348	10.9161	PRJNA1172395	LM3	6.9572744865986	46.8339569917039
M037626	P2_M037626H6	CH	1	121634011	9.8097	PRJNA1172395	LM3	6.7200304252841	46.7812385205119
M037627	P2_M037627A7	CH	2	137182144	10.9559	PRJNA1172395	LM3	7.02313225046951	46.91491328347
M037628	P2_M037628B7	CH	2	177506011	13.3683	PRJNA1172395	LM3	7.02313225046951	46.91491328347
M037688	M037688E8	CH	1	182043006	14.1632	PRJNA1172395	LM3	7.02313225046951	46.91491328347
M037689	M037689F8	CH	2	114111895	9.1339	PRJNA1172395	LM3	6.98117987446983	46.8929664989639
M037690	M037690G8	CH	1	121673321	9.8719	PRJNA1172395	LM3	6.98117987446983	46.8929664989639
M037758	P2_M037758A6	CH	2	148048572	10.6308	PRJNA1172395	LM3	7.02313225046951	46.91491328347
M037759	P2_M037759B6	CH	1	154424799	11.6221	PRJNA1172395	LM3	7.02313225046951	46.91491328347
M037761	P2_M037761C6	CH	2	130947250	9.7608	PRJNA1172395	LM3	6.98117987446983	46.8929664989639
M037925	M037925D6	CH	1	109490060	10.3372	PRJNA1172395	LM3	6.98117987446983	46.8929664989639
M037926	M037926E6	CH	1	106653842	9.8427	PRJNA1172395	LM3	6.98117987446983	46.8929664989639
M037929	M037929F6	CH	2	106249871	9.924	PRJNA1172395	LM3	6.8670782248886	46.8173653829332
M037930	M037930G6	CH	1	104023553	9.8082	PRJNA1172395	LM3	6.97931806144855	46.8051809766415
M037942	P3_M037942E6	CH	1	287813598	14.9203	PRJNA1172395		7.02313225046951	46.91491328347
M037944	P3_M037944H6	CH	1	158962086	10.1702	PRJNA1172395		7.02313225046951	46.91491328347
M038012	M038012	CH	2	118099803	12.8408	PRJNA1172395		6.57643428055014	46.6276722533694
M038091	P3_M038091F5	CH	1	197727651	11.8763	PRJNA1172395	LM3	6.86542821921764	46.8265619337549
M038092	P3_M038092G5	CH	1	147519441	8.7606	PRJNA1172395	LM3	7.02127777800684	46.8307901806985
M038093	P3_M038093H5	CH	1	212335642	12.0503	PRJNA1172395	LM3	7.03291285104386	46.8904628863395
M038094	P3_M038094A6	CH	1	188930059	10.83	PRJNA1172395	LM3	6.90837346201792	46.8708203544548
M038096	P3_M038096B6	CH	1	211955728	12.1694	PRJNA1172395	LM3	6.90837346201792	46.8708203544548
M038154	M038154C7	CH	1	115728257	9.2102	PRJNA1172395	LM3	6.89650557874618	46.8770526244646
M038155	M038155D7	CH	2	107156660	8.7627	PRJNA1172395	LM3	6.53153524773063	46.6123809613578
M038156	M038156E7	CH	1	133561385	10.3512	PRJNA1172395	LM3	7.01741910490642	46.8683321349841
M038157	M038157F7	CH	1	114142776	10.1257	PRJNA1172395	LM3	6.8962912001562	46.8150182057466
M038169	M038169	CH	2	118435953	10.9842	PRJNA1172395		6.8962912001562	46.8150182057466
M038183	M038183H6	CH	1	108654863	9.9828	PRJNA1172395	LM3	6.95367583149537	46.8740527680069
M038200	M038200	CH	2	119048397	10.9457	PRJNA1172395		6.95367583149537	46.8740527680069
M038321	M038321	CH	1	118119021	12.9507	PRJNA1172395		7.03291285104386	46.8904628863395
M038351	M038351H8	CH	2	128667597	10.4309	PRJNA1172395	LM3	6.95561334711886	46.9110232954986
M038353	M038353A9	CH	2	129401107	10.1125	PRJNA1172395	LM3	6.95561334711886	46.9110232954986
M038355	M038355B9	CH	2	103306969	8.4589	PRJNA1172395	LM3	6.95561334711886	46.9110232954986
M038472	M038472	CH	1	118896082	13.0767	PRJNA1172395	LM3;CH	6.95561334711886	46.9110232954986
M038481	P3_M038481G6	CH	1	175962841	10.6458	PRJNA1172395		6.91607726539742	46.8379591093899
M038482	P3_M038482F6	CH	2	265065504	13.7202	PRJNA1172395		6.95367583149537	46.8740527680069
M040627	M040627	CH	2	116104825	12.6082	PRJNA1172395	LM3	6.95367583149537	46.8740527680069
M040628	M040628	CH	1	114556385	12.6265	PRJNA1172395	LM3	6.95367583149537	46.8740527680069
M040918	M040918	CH	2	118917115	10.9886	PRJNA1172395	LM3	6.95367583149537	46.8740527680069
M040919	M040919	CH	1	118126195	11.1497	PRJNA1172395	LM3	6.95367583149537	46.8740527680069
M040920	M040920	CH	2	135339219	10.5924	PRJNA1172395	LM3	6.8962912001562	46.8150182057466
M043044	M043044	CH	2	118051771	10.8639	PRJNA1172395	LM3	6.98059198199974	46.9096146857037
M043617	M043617	CH	1	118770295	11.133	PRJNA1172395		6.91753187155268	46.8637469660947
M043618	M043618	CH	1	118513910	11.0612	PRJNA1172395		6.71952384872605	46.7819100182328
M043619	M043619	CH	1	118498817	11.2403	PRJNA1172395		6.49098498067791	46.5484563711697
M043620	M043620	CH	1	119038904	11.3241	PRJNA1172395	CH	6.4756040479222	46.5188148120124
M043762	M043762	CH	1	117965114	11.2007	PRJNA1172395	CH	6.56250609357327	46.5234266549507
M043763	M043763	CH	1	118295465	11.2406	PRJNA1172395		6.57834123259671	46.7630321445809
M043764	M043764	CH	1	117574049	11.1023	PRJNA1172395	LM3	6.57834123259671	46.7630321445809
M043765	M043765	CH	2	117318349	10.9603	PRJNA1172395		6.9572744865986	46.8339569917039
M043766	M043766	CH	2	117947676	10.8379	PRJNA1172395		6.93094534238816	46.8348866264837
M043767	M043767	CH	1	118902864	11.1063	PRJNA1172395		6.93094534238816	46.8348866264837
M047566	M047566	CH	1	119571122	11.0162	PRJNA1172395	LM3	6.93094534238816	46.8348866264837
M047567	M047567	CH	1	118951019	11.2596	PRJNA1172395	LM3	6.93094534238816	46.8348866264837
M047568	M047568	CH	1	118770174	11.1864	PRJNA1172395	LM3	7.01361833211544	46.8629837775822
M047588	M047588	CH	1	118882858	11.2305	PRJNA1172395	LM3	6.8962912001562	46.8150182057466
AE01	TK01	AE	2	216090397	16.0768	PRJNA727977		28.183574	36.399321
AE02	TK02	AE	2	214825080	15.9233	PRJNA727977		28.183574	36.399321
AE03	TK03	AE	1	219360067	16.6557	PRJNA727977		26.13723	38.3638
AE04	TK05	AE	2	215826882	15.8299	PRJNA727977		26.13723	38.3638
AE05	TK06	AE	1	219507307	16.4221	PRJNA727977		26.8568	37.15344
AE06	TK04	AE	1	212686294	15.9111	PRJNA727977		26.21799	39.17555
AE07	TK07	AE	2	230108775	16.7584	PRJNA727977		26.21799	39.17555
AE08	TK08	AE	1	230639518	17.2486	PRJNA727977		28.183574	36.399321
AE09	TSP84	AE	1	213753339	15.6055	PRJNA727977		26.840573	37.14877
AE10	TSP55	AE	2	235235881	16.7735	PRJNA727977		27.94777	36.202531
AE11	TSP47	AE	1	305048280	22.5685	PRJNA727915		24.875394	37.83949
CO01	CO01	CO	1	301393929	27.335	PRJNA1172395		9.36797	42.008225
CO02	CO02	CO	1	289792341	26.3569	PRJNA1172395		8.701581	42.116124
CO03	CO03	CO	2	283012553	26.1645	PRJNA1172395		9.476203	42.051929
CT01	GRC01	CT	1	255008234	18.4866	PRJNA727915		24.87	35.05
CT02	GRC02	CT	1	252629399	18.6106	PRJNA727915		24.72	35.41
CT03	TSP67	CT	1	212771582	15.6904	PRJNA727915		25.103043	35.329202
CT04	TSP89	CT	1	262533715	18.4577	PRJNA727915		25.109721	35.287985
CT05	TSP56	CT	1	273472327	20.0284	PRJNA727915		25.137519	35.308753
CT06	TSP66	CT	2	239381132	16.7976	PRJNA727915		25.182014	35.328886
CT07	TSP75	CT	2	225445948	16.3453	PRJNA727915		25.148686	35.319887
CT08	TSP81	CT	1	247675147	18.1915	PRJNA727915		25.139704	35.314373
CT09	TSP82	CT	2	249079174	18.0733	PRJNA727915		26.101714	35.207367
CT10	TSP86	CT	2	261114739	18.6226	PRJNA727915		25.178592	35.319725
CY01	CY01	CY	2	225056046	16.2211	PRJNA727977		33.429859	35.126411
CY02	CY02	CY	2	222299924	15.8766	PRJNA727977		33.19262	35.35305
CY03	CY03	CY	1	225933339	16.5394	PRJNA727977		33.19262	35.35305
CY04	CY04	CY	2	229352177	16.5512	PRJNA727977		33.636631	34.917709
CY05	CY05	CY	1	220764445	16.1455	PRJNA727977		33.429859	35.126411
CY06	CY06	CY	2	217310317	15.4592	PRJNA727977		33.429859	35.126411
CY07	CY07	CY	2	217105037	15.4055	PRJNA727977		33.636631	34.917709
CY08	CY08	CY	2	220476477	15.8613	PRJNA727977		33.19262	35.35305
CY09	CY09	CY	2	217763527	15.8112	PRJNA727977		33.19262	35.35305
CY10	CY10	CY	2	206909310	14.5652	PRJNA727977		33.19262	35.35305
DK01	TSP53	DK	2	328734412	23.324	PRJNA700797		9.52	54.407
DK02	TSP62	DK	1	213401260	15.0068	PRJNA700797		9.91	54.383
DK03	TSP71	DK	2	364875364	25.45	PRJNA700797		10.14	53.979
DK04	TSP74	DK	2	280483487	19.8981	PRJNA700797		9.49	53.81
DK05	TSP77	DK	1	255089486	17.996	PRJNA700797		9.37	53.908
DK06	TSP80	DK	1	311824661	22.6395	PRJNA700797		10.13	54.478
DK07	TSP90	DK	2	305811685	21.492	PRJNA700797		9.33	53.961
DK08	TSP52	DK	1	278971418	19.7901	PRJNA700797		9.61	55.00918889
DK09	TSP54	DK	1	214273376	15.2421	PRJNA700797		8.67	55.07833333
DK10	TSP79	DK	2	230670626	16.1704	PRJNA700797		8.9	55.02894444
EC01	IC11	EC	2	287276774	25.8293	PRJNA774943		-13.616093	29.000746
EC02	IC12	EC	2	281274840	25.4125	PRJNA774943		-13.666654	28.968387
EC03	IC13	EC	2	295622016	26.5055	PRJNA774943		-13.479568	29.07445
EC04	IC14	EC	2	305173110	27.4789	PRJNA774943		-13.65064	28.95721
EC05	IC15	EC	1	291358514	26.4458	PRJNA774943		-13.545505	29.012889
EC06	IC16	EC	1	283373977	25.8005	PRJNA774943		-13.777569	28.913939
EC07	IC17	EC	1	298559927	27.1265	PRJNA774943		-13.479568	29.07445
EC08	IC18	EC	2	273730045	22.0402	PRJNA774943		-13.777569	28.913939
EC09	IC19	EC	1	289589457	26.4463	PRJNA774943		-13.926371	28.609991
EC10	IC20	EC	2	290782315	26.0015	PRJNA774943		-13.8726	28.437556
FR01	FR01	FR	1	241339615	17.7758	PRJNA700797		0.9189963	49.5403614
FR02	FR02	FR	1	238434623	17.5593	PRJNA700797		0.5888605	49.3425502
FR03	FR03	FR	1	225319116	16.6315	PRJNA700797		0.9455061	49.3583069
FR04	FR04	FR	1	237601945	17.5258	PRJNA700797		0.8344046	49.7547186
FR05	FR05	FR	1	233283275	17.1682	PRJNA700797		0.8236483	49.2964642
GB01	UK01	GB	1	229121464	16.5803	PRJNA700797	GB	-4.512021748	57.60498789
GB02	UK03	GB	1	317952879	22.7226	PRJNA700797	GB	-3.825084876	57.25739791
GB03	UK14	GB	2	252476086	17.8112	PRJNA700797	GB	-6.150438	55.832275
GB04	UK15	GB	2	268869205	19.0129	PRJNA700797		-6.2672242	56.587461
GB05	UK02	GB	1	260549151	18.91	PRJNA700797	GB	-3.091468122	54.83990316
GB06	UK04	GB	1	274444437	19.8966	PRJNA700797	GB	-2.15938297	55.38386587
GB07	UK05	GB	1	314101546	22.1793	PRJNA700797	GB	-3.049897065	53.22241684
GB08	UK06	GB	1	272686968	19.4009	PRJNA700797	GB	-0.318743451	54.11411834
GB09	UK07	GB	1	251174848	17.7522	PRJNA700797	GB	-0.97849338	52.14386515
GB10	UK10	GB	1	223236662	16.0974	PRJNA700797	GB	0.937164413	52.38150024
GB11	UK11	GB	1	315330069	22.3881	PRJNA700797	GB	-5.091120474	50.30880422
GB12	UK12	GB	1	330301673	23.8487	PRJNA700797	GB	-1.71538619	51.1589058
GB13	UK08	GB	1	313605654	22.1944	PRJNA700797	GB	-4.432787	53.264413
GB14	UK09	GB	1	327789923	23.2525	PRJNA700797	GB	-3.874428689	51.50393792
GB15	UK13	GB	1	231184842	16.8322	PRJNA700797		-4.533152	54.222083
GR01	TSP78	GR	1	301586630	21.8199	PRJNA727977		21.382852	38.608873
GR02	TSP40	GR	1	250747210	18.1006	PRJNA727977		23.715066	37.909316
GR03	TSP87	GR	1	277153184	20.2917	PRJNA727977		23.820683	38.026793
GR04	TSP35	GR	2	206558307	15.0976	PRJNA727977		23.058219	37.976299
GR05	TSP57	GR	2	263604801	18.7118	PRJNA727915		22.120094	37.032345
GR06	TSP49	GR	2	334648136	23.5148	PRJNA727977		22.445301	38.896182
GR07	TSP65	GR	1	242581634	17.202	PRJNA727977		21.352951	38.436942
GR08	TSP39	GR	2	274104881	19.908	PRJNA727977		21.75117	39.330836
GR09	TSP34	GR	2	245019923	17.3683	PRJNA727977		21.406898	38.619696
GR10	TSP38	GR	1	261299130	18.6819	PRJNA727977		23.922571	37.965363
GR11	TSP37	GR	2	273181462	19.8994	PRJNA727915		22.293432	36.837707
IO01	TSP48	IO	1	279125360	20.1474	PRJNA727915		20.595414	38.210385
IO02	TSP36	IO	2	300791357	20.6117	PRJNA727915		19.839415	39.607271
IO03	TSP88	IO	2	297774724	19.822	PRJNA727915		19.776998	39.707243
IO04	TSP46	IO	1	301620436	22.2544	PRJNA727915		20.71477	37.836169
IO05	TSP61	IO	2	229432868	16.7748	PRJNA727915		20.815048	37.755574
IR01	IE01	IR	2	301234672	21.5421	PRJNA700797		-9.087303	53.717016
IR02	IE02	IR	1	288189816	21.019	PRJNA700797		-7.874954	52.067063
IR03	IE03	IR	1	315172649	22.7647	PRJNA700797		-6.42970997	53.96701196
IR04	IE04	IR	1	364022623	26.2155	PRJNA700797		-7.45861934	52.845967
IR05	IE05	IR	1	303895896	21.4621	PRJNA700797		-9.77520904	52.31874355
IR06	IE06	IR	2	243024653	17.1545	PRJNA700797		-8.32860446	51.909903
IR07	IE07	IR	1	282828650	20.5619	PRJNA700797		-9.47739804	52.25212202
IR08	IE08	IR	1	379835299	26.3665	PRJNA700797		-7.79332488	53.07952944
IR09	IE09	IR	1	337532507	24.5091	PRJNA700797		-7.977143	52.934973
IR10	IE10	IR	1	262204037	19.1241	PRJNA700797		-7.861396	52.528809
IR11	UK16	IR	2	267509623	18.7336	PRJNA700797		-5.711307	54.289016
IR12	UK17	IR	2	446546658	30.2949	PRJNA700797		-5.916025	54.627289
IS01	TSP31	IS	2	274575795	19.788	PRJNA727977		34.849	31.633
IS02	TSP32	IS	1	221047832	15.5407	PRJNA727977		35.502	32.471
IS03	TSP33	IS	2	266663459	19.2499	PRJNA727977		35.620584	33.130261
IS04	TSP43	IS	2	206924821	14.9705	PRJNA727977		35.420201	32.451493
IS05	TSP44	IS	1	226718688	16.5554	PRJNA727977		35.502	32.471
IS06	TSP45	IS	2	246609298	16.8186	PRJNA727977		35.551	32.494
IS07	TSP58	IS	2	276119454	19.7551	PRJNA727977		35.502	32.471
IS08	TSP59	IS	2	248712178	17.5019	PRJNA727977		35.611	33.103
IS09	TSP64	IS	2	218211783	14.9079	PRJNA727977		35.615674	33.089226
IS10	TSP85	IS	1	318994860	22.5246	PRJNA727915		35.502	32.471
IT01	IT01	IT	2	227061596	17.0943	PRJNA727977		12.496365	41.902782
IT02	IT02	IT	2	230008367	17.2855	PRJNA727977		12.496365	41.902782
IT03	IT03	IT	1	220424298	16.701	PRJNA727977		12.496365	41.902782
IT04	IT04	IT	1	240645526	18.2028	PRJNA727977		12.496365	41.902782
IT05	IT05	IT	2	217966806	16.4379	PRJNA727977		12.496365	41.902782
IT06	IT06	IT	2	213380828	15.987	PRJNA727977		11.11278	42.762859
IT07	IT07	IT	2	222770611	16.8426	PRJNA727977		10.30784	43.551891
IT08	IT08	IT	2	228805775	17.1981	PRJNA727977		11.255814	43.769562
IT09	IT09	IT	1	223369965	16.9291	PRJNA727977		11.255814	43.769562
IT10	IT10	IT	2	216723274	16.2544	PRJNA727915		11.255814	43.769562
MA01	MA01	MA	2	117951563	11.6205	PRJNA774943	PT	-5.942395	34.574792
MA02	MA02	MA	2	118501440	11.333	PRJNA774943	PT	-7.215589	33.71823
MA03	MA03	MA	1	118583010	11.2624	PRJNA774943	PT	-6.893921	33.955493
PT01	TSP41	PT	2	318931506	22.6581	PRJNA700797	PT	-8.717488	39.954553
PT02	TSP50	PT	1	272111135	19.3011	PRJNA700797	PT	-8.797704	38.827724
PT03	TSP51	PT	1	321450957	23.0913	PRJNA700797	PT	-8.136432	38.452316
PT04	TSP63	PT	2	311101094	22.0487	PRJNA700797	PT	-8.844855	38.86992
PT05	TSP68	PT	2	311414377	22.0012	PRJNA700797	PT	-8.983704	39.606738
PT06	TSP69	PT	2	207758973	14.3333	PRJNA700797	PT	-8.813396	39.549794
PT07	TSP70	PT	2	305642412	21.6071	PRJNA700797	PT	-8.6482	38.59725
PT08	TSP73	PT	2	293261764	20.9787	PRJNA700797	PT	-8.723021	39.639555
PT09	TSP76	PT	1	237923911	17.3118	PRJNA700797	PT	-8.847111	39.415557
PT10	TSP83	PT	1	176992755	12.3541	PRJNA1172395	PT	-8.432686	38.562755
GE01	Georgian1	GE	2	117955568	11.0419	PRJNA1172395		44.849828	41.732723
GE02	Georgian2	GE	1	116677232	11.1963	PRJNA1172395		44.849828	41.732723
GE03	Georgian3	GE	1	117367547	11.2411	PRJNA1172395		44.849828	41.732723
GE04	Georgian4	GE	1	117203810	11.0962	PRJNA1172395		44.849828	41.732723
GE05	Georgian5	GE	2	118897876	11.2841	PRJNA1172395		44.849828	41.732723
GE06	Georgian6	GE	2	118338594	11.163	PRJNA1172395		44.849828	41.732723
SB01	SB01	SB	1	224337039	16.9949	PRJNA727977		19.834851	45.330674
SB02	SB02	SB	1	213196674	16.0406	PRJNA727977		21.44284	45.16766
SB03	SB03	SB	2	216194262	16.1614	PRJNA727977		20.06272	43.81
SB04	SB04	SB	2	217880816	16.0901	PRJNA727977		21.10623	44.18448
SB05	SB05	SB	1	211740703	15.6453	PRJNA727977		21.40824	43.83121
WC01	IC01	WC	1	304079280	27.7069	PRJNA727977		-16.845064	28.327868
WC02	IC02	WC	2	305584727	27.8221	PRJNA727977		-16.481024	28.183179
WC03	IC03	WC	2	380849228	34.2818	PRJNA727977		-16.412726	28.310592
WC04	IC04	WC	1	288381021	26.4285	PRJNA727977		-16.618862	28.09849
WC05	IC05	WC	1	291469942	26.698	PRJNA727977		-16.398704	28.330574
WC06	IC06	WC	2	289891468	26.0915	PRJNA727977		-16.3821	28.328095
WC07	IC07	WC	1	284625919	25.9131	PRJNA727977		-16.482934	28.436432
WC08	IC08	WC	1	308183493	28.1132	PRJNA727977		-16.34929	28.483326
WC09	IC09	WC	1	287452153	26.2817	PRJNA727977		-16.64959	28.394055
WC10	IC10	WC	2	482146429	43.167	PRJNA774943		-16.310734	28.466202
